# Supplementary material for: Isolation, characterization, and pathogenicity of a Vibrio parahaemolyticus strain causing translucent post-larvae disease in Penaeus vannamei outside China
Source: PLoS One. 2025 Sep 15;20(9):e0331862. doi: 10.1371/journal.pone.0331862 (PMC12435696; doi:10.1371/journal.pone.0331862)
Supplement: S1 File — (ZIP) [file pone.0331862.s002.zip]

Archive with 60 entries (60 files):
- S1 File/._1A.tif
- S1 File/._1B.tif
- S1 File/._1C.tif
- S1 File/._1D.tif
- S1 File/._1E.tif
- S1 File/._2A.tif
- S1 File/._2B.tif
- S1 File/._2C.tif
- S1 File/._3.tif
- S1 File/._4A.tif
- S1 File/._4B.tif
- S1 File/._4C.tif
- S1 File/._4D.tif
- S1 File/._4E.tif
- S1 File/._5A.tif
- S1 File/._5B.tif
- S1 File/._5C1.tif
- S1 File/._5C2.tif
- S1 File/._5D.tif
- S1 File/._5E.tif
- S1 File/._5F1.tif
- S1 File/._5F2.tif
- S1 File/._6A.tif
- S1 File/._6B.tif
- S1 File/._6C.tif
- S1 File/._6D.tif
- S1 File/._Mortality_data_for_figures_2A_2B_3.xlsx
- S1 File/._S1A.tif
- S1 File/._S1B.tif
- S1 File/._S1C.tif
- S1 File/1A.tif
- S1 File/1B.tif
- S1 File/1C.tif
- S1 File/1D.tif
- S1 File/1E.tif
- S1 File/2A.tif
- S1 File/2B.tif
- S1 File/2C.tif
- S1 File/3.tif
- S1 File/4A.tif
- S1 File/4B.tif
- S1 File/4C.tif
- S1 File/4D.tif
- S1 File/4E.tif
- S1 File/5A.tif
- S1 File/5B.tif
- S1 File/5C1.tif
- S1 File/5C2.tif
- S1 File/5D.tif
- S1 File/5E.tif
- S1 File/5F1.tif
- S1 File/5F2.tif
- S1 File/6A.tif
- S1 File/6B.tif
- S1 File/6C.tif
- S1 File/6D.tif
- S1 File/Mortality_data_for_figures_2A_2B_3.xlsx
- S1 File/S1A.tif
- S1 File/S1B.tif
- S1 File/S1C.tif
