# Supplementary material for: Isolation, characterization, and pathogenicity of a Vibrio parahaemolyticus strain causing translucent post-larvae disease in Penaeus vannamei outside China
Source: PLoS One. 2025 Sep 15;20(9):e0331862. doi: 10.1371/journal.pone.0331862 (PMC12435696; doi:10.1371/journal.pone.0331862)
Supplement: S1 File — (ZIP) [file pone.0331862.s002.zip › S1 File/Mortality_data_for_figures_2A_2B_3.xlsx]

## Sheet: TPD-PL-Mortality
Strain AY7(PL15, n=20)
Time (hours)	E6		E5		E4		E3		E2		Control
	Replicate 1	Replicate 2	Replicate 1	Replicate 2	Replicate 1	Replicate 2	Replicate 1	Replicate 2	Replicate 1	Replicate 2	Replicate 1	Replicate 2
12	0	0	0	0	0	0	0	0	0	0	0	0
24	0	0	0	0	0	0	0	0	0	0	0	0
36	0	0	0	0	0	0	0	0	0	0	0	0
48	0	0	0	0	0	0	0	0	0	0	0	0
60	0	0	0	0	0	0	0	0	0	0	0	0
72	1	1	1	0	0	0	0	0	0	0	0	0
84	0	1	1	0	0	0	0	0	0	0	0	0
96	0	0	0	0	1	0	0	0	0	0	0	0
Strain AG1(PL15, n=20)
Time (hours)	E6		E5		E4		E3		E2		Control
	Replicate 1	Replicate 2	Replicate 1	Replicate 2	Replicate 1	Replicate 2	Replicate 1	Replicate 2	Replicate 1	Replicate 2	Replicate 1	Replicate 2
12	0	0	0	0	0	0	0	0	0	0	0	0
24	3	4	0	0	0	0	0	0	0	0	0	0
36	2	3	3	2	0	0	0	0	0	0	0	0
48	8	7	4	5	3	2	0	0	0	0	0	0
60	4	5	5	6	5	4	0	0	0	0	0	0
72	3	1	8	7	10	9	3	2	1	2	0	0
84	0	0	0	0	2	5	3	4	0	1	0	0
96	0	0	0	0	0	0	5	4	6	4	0	0
Strain AG1(PL30, n=10)
Time (days)	E4		E3		E2		Control
	Replicate 1	Replicate 2	Replicate 1	Replicate 2	Replicate 1	Replicate 2	Replicate 1	Replicate 2
1	0	0	0	0	0	0	0	0
2	0	0	0	0	0	0	0	0
3	1	0	0	0	0	0	0	0
4	0	1	0	0	0	0	0	0
5	1	1	2	1	0	0	0	0
6	1	0	0	0	0	0	0	0
7	0	0	0	0	0	0	0	0
